# Supplementary material for: Catalogue of mitotic chromosome-associated small RNAs in mouse 3T3 cell line
Source: Front Genet. 2025 Oct 8;16:1559795. doi: 10.3389/fgene.2025.1559795 (PMC12542727; doi:10.3389/fgene.2025.1559795)
Supplement: Supplementary file 1 [file Table2.xlsx]

## Sheet: 132 read clusters
Chromosome	5' end position	Strand	Length
chr1	23272273	+	24
chr1	72074393	+	19
chr1	74394323	+	22
chr1	92850380	+	23
chr1	93100689	+	17
chr1	131573847	+	25
chr1	161036682	+	27
chr1	162217882	+	24
chr1	122357238	-	22
chr1	189234513	-	18
chr10	82994021	+	18
chr10	122985718	-	22
chr11	48802034	+	18
chr11	70234729	+	22
chr11	75463771	+	22
chr11	79712008	+	22
chr11	116347957	+	17
chr11	57726415	-	18
chr11	65734819	-	21
chr11	69667916	-	25
chr11	77078107	-	23
chr11	77078143	-	23
chr11	86584140	-	24
chr11	109011671	-	26
chr11	109011716	-	28
chr12	108837025	+	22
chr12	109592887	+	22
chr12	109710189	+	21
chr12	109724362	+	23
chr12	109742421	+	25
chr12	109743203	+	22
chr12	109743763	+	21
chr13	63300759	+	22
chr13	29669335	-	28
chr13	48536044	-	22
chr13	48536098	-	22
chr13	54190169	-	20
chr13	97190578	-	27
chr13	97190625	-	24
chr14	50062410	+	19
chr14	70443556	+	24
chr14	115044475	+	23
chr14	31014359	-	28
chr14	61632095	-	21
chr15	68258601	+	17
chr15	82963290	+	19
chr15	85177754	+	20
chr15	85707324	+	23
chr15	103285184	+	24
chr15	68337489	-	22
chr15	68341277	-	24
chr15	73254839	-	21
chr15	73254874	-	22
chr16	14159629	+	22
chr16	23108988	+	29
chr16	24827867	+	22
chr16	24827907	+	22
chr16	30600632	+	18
chr16	84714142	+	24
chr16	17124091	-	23
chr17	17830193	+	22
chr17	17830231	+	23
chr17	17830365	+	23
chr17	17830816	+	24
chr17	22876474	+	18
chr17	39842998	+	19
chr17	39847038	+	23
chr17	39847332	+	22
chr17	39847442	+	27
chr17	39847521	+	25
chr17	71641631	+	28
chr17	34952074	-	29
chr18	36801981	+	25
chr18	68692110	+	25
chr18	10052152	-	20
chr18	61397857	-	22
chr18	61649218	-	21
chr18	73533481	-	21
chr18	73533535	-	23
chr18	85698030	-	20
chr19	6264856	+	21
chr19	8724033	+	28
chr19	8724250	+	25
chr19	8725377	+	29
chr19	8252278	-	24
chr19	49685766	-	23
chr2	74726073	+	24
chr2	167065054	+	25
chr2	167065335	+	23
chr2	5379344	-	26
chr2	68471755	-	18
chr2	73012916	-	22
chr2	84741136	-	20
chr2	174267574	-	23
chr3	5860798	+	24
chr3	69009774	+	22
chr3	157544284	+	23
chr4	94665166	+	21
chr4	94665205	+	22
chr4	130749675	+	27
chr4	88910634	-	22
chr4	120772680	-	24
chr5	23852210	+	28
chr5	114851973	+	19
chr5	146261085	+	23
chr5	138165352	-	22
chr5	138165595	-	21
chr6	30165985	-	25
chr6	31062693	-	23
chr6	47788096	-	27
chr6	84574361	-	17
chr7	16886268	+	19
chr8	107551288	+	22
chr8	3754478	-	20
chr8	84178944	-	23
chr9	17987808	+	26
chr9	41581979	+	21
chr9	106178845	+	22
chr9	108568324	+	23
chr9	108568788	+	22
chr9	3258875	-	25
chr9	51103097	-	23
chrM	16187	-	25
chrX	151913228	+	22
chrX	7248476	-	22
chrX	19146328	-	23
chrX	19146922	-	24
chrX	53048064	-	23
chrX	53053337	-	23
chrX	53054326	-	22
chrX	103572951	-	23
chrX	123103897	-	20

## Sheet: 72 to known miRNAs
Chromosome	5' end position	Strand	Length	miRNA Gene
chr1	23272273	+	24	ID=MIMAT0000128;Alias=MIMAT0000128;Name=mmu-miR-30a-5p;Derives_from=MI0000144
chr1	74394323	+	22	ID=MIMAT0000534;Alias=MIMAT0000534;Name=mmu-miR-26b-5p;Derives_from=MI0000575
chr1	92850380	+	23	ID=MIMAT0000159;Alias=MIMAT0000159;Name=mmu-miR-149-5p;Derives_from=MI0000171
chr1	162217882	+	24	ID=MIMAT0000230;Alias=MIMAT0000230;Name=mmu-miR-199a-3p;Derives_from=MI0000713
chr10	122985718	-	22	ID=MIMAT0000122;Alias=MIMAT0000122;Name=mmu-let-7i-5p;Derives_from=MI0000138
chr11	70234729	+	22	ID=MIMAT0003453;Alias=MIMAT0003453;Name=mmu-miR-497a-5p;Derives_from=MI0004636
chr11	75463771	+	22	ID=MIMAT0000531;Alias=MIMAT0000531;Name=mmu-miR-22-3p;Derives_from=MI0000570
chr11	79712008	+	22	ID=MIMAT0000223;Alias=MIMAT0000223;Name=mmu-miR-193a-3p;Derives_from=MI0000235
chr11	65734819	-	21	ID=MIMAT0004187;Alias=MIMAT0004187;Name=mmu-miR-744-5p;Derives_from=MI0004124
chr11	77078107	-	23	ID=MIMAT0003454;Alias=MIMAT0003454;Name=mmu-miR-423-3p;Derives_from=MI0004637
chr11	77078143	-	23	ID=MIMAT0004825;Alias=MIMAT0004825;Name=mmu-miR-423-5p;Derives_from=MI0004637
chr11	86584140	-	24	ID=MIMAT0000530;Alias=MIMAT0000530;Name=mmu-miR-21a-5p;Derives_from=MI0000569
chr12	108837025	+	22	ID=MIMAT0004656;Alias=MIMAT0004656;Name=mmu-miR-345-3p;Derives_from=MI0000632
chr12	109592887	+	22	ID=MIMAT0000139;Alias=MIMAT0000139;Name=mmu-miR-127-3p;Derives_from=MI0000154
chr12	109710189	+	21	ID=MIMAT0004747;Alias=MIMAT0004747;Name=mmu-miR-411-5p;Derives_from=MI0001163
chr12	109724362	+	23	ID=MIMAT0000378;Alias=MIMAT0000378;Name=mmu-miR-300-3p;Derives_from=MI0000400
chr12	109742421	+	25	ID=MIMAT0003170;Alias=MIMAT0003170;Name=mmu-miR-541-5p;Derives_from=MI0003521
chr12	109743203	+	22	ID=MIMAT0001090;Alias=MIMAT0001090;Name=mmu-miR-409-3p;Derives_from=MI0001160
chr12	109743763	+	21	ID=MIMAT0001091;Alias=MIMAT0001091;Name=mmu-miR-410-3p;Derives_from=MI0001161
chr13	63300759	+	22	ID=MIMAT0000126;Alias=MIMAT0000126;Name=mmu-miR-27b-3p;Derives_from=MI0000142
chr13	48536044	-	22	ID=MIMAT0000384;Alias=MIMAT0000384;Name=mmu-let-7d-3p;Derives_from=MI0000405
chr13	48536098	-	22	ID=MIMAT0000383;Alias=MIMAT0000383;Name=mmu-let-7d-5p;Derives_from=MI0000405
chr14	70443556	+	24	ID=MIMAT0000666;Alias=MIMAT0000666;Name=mmu-miR-320-3p;Derives_from=MI0000704
chr14	115044475	+	23	ID=MIMAT0000539;Alias=MIMAT0000539;Name=mmu-miR-92a-3p;Derives_from=MI0000719
chr14	61632095	-	21	ID=MIMAT0000526;Alias=MIMAT0000526;Name=mmu-miR-15a-5p;Derives_from=MI0000564
chr15	85707324	+	23	ID=MIMAT0000522;Alias=MIMAT0000522;Name=mmu-let-7b-5p;Derives_from=MI0000558
chr15	103285184	+	24	ID=MIMAT0000580;Alias=MIMAT0000580;Name=mmu-miR-148b-3p;Derives_from=MI0000617
chr15	68337489	-	22	ID=MIMAT0000130;Alias=MIMAT0000130;Name=mmu-miR-30b-5p;Derives_from=MI0000145
chr15	68341277	-	24	ID=MIMAT0000515;Alias=MIMAT0000515;Name=mmu-miR-30d-5p;Derives_from=MI0000549
chr15	73254839	-	21	ID=MIMAT0000161;Alias=MIMAT0000161;Name=mmu-miR-151-3p;Derives_from=MI0000173
chr15	73254874	-	22	ID=MIMAT0004536;Alias=MIMAT0004536;Name=mmu-miR-151-5p;Derives_from=MI0000173
chr16	14159629	+	22	ID=MIMAT0003127;Alias=MIMAT0003127;Name=mmu-miR-484;Derives_from=MI0003491
chr16	24827867	+	22	ID=MIMAT0000653;Alias=MIMAT0000653;Name=mmu-miR-28a-5p;Derives_from=MI0000690
chr16	24827907	+	22	ID=MIMAT0004661;Alias=MIMAT0004661;Name=mmu-miR-28a-3p;Derives_from=MI0000690
chr16	84714142	+	24	ID=MIMAT0000165;Alias=MIMAT0000165;Name=mmu-miR-155-5p;Derives_from=MI0000177
chr16	17124091	-	23	ID=MIMAT0000387;Alias=MIMAT0000387;Name=mmu-miR-130b-3p;Derives_from=MI0000408
chr17	17830193	+	22	ID=MIMAT0000132;Alias=MIMAT0000132;Name=mmu-miR-99b-5p;Derives_from=MI0000147
chr17	17830231	+	23	ID=MIMAT0004525;Alias=MIMAT0004525;Name=mmu-miR-99b-3p;Derives_from=MI0000147
chr17	17830365	+	23	ID=MIMAT0000524;Alias=MIMAT0000524;Name=mmu-let-7e-5p;Derives_from=MI0000561
chr17	17830816	+	24	ID=MIMAT0000135;Alias=MIMAT0000135;Name=mmu-miR-125a-5p;Derives_from=MI0000151
chr18	61397857	-	22	ID=MIMAT0003151;Alias=MIMAT0003151;Name=mmu-miR-378a-3p;Derives_from=MI0000795
chr18	61649218	-	21	ID=MIMAT0000247;Alias=MIMAT0000247;Name=mmu-miR-143-3p;Derives_from=MI0000257
chr19	6264856	+	21	ID=MIMAT0000517;Alias=MIMAT0000517;Name=mmu-miR-192-5p;Derives_from=MI0000551
chr2	74726073	+	24	ID=MIMAT0000208;Alias=MIMAT0000208;Name=mmu-miR-10b-5p;Derives_from=MI0000221
chr2	84741136	-	20	ID=MIMAT0000141;Alias=MIMAT0000141;Name=mmu-miR-130a-3p;Derives_from=MI0000156
chr2	174267574	-	23	ID=MIMAT0000376;Alias=MIMAT0000376;Name=mmu-miR-298-5p;Derives_from=MI0000398
chr3	69009774	+	22	ID=MIMAT0000124;Alias=MIMAT0000124;Name=mmu-miR-15b-5p;Derives_from=MI0000140
chr3	157544284	+	23	ID=MIMAT0000215;Alias=MIMAT0000215;Name=mmu-miR-186-5p;Derives_from=MI0000228
chr4	94665166	+	21	ID=MIMAT0004934;Alias=MIMAT0004934;Name=mmu-miR-872-5p;Derives_from=MI0005549
chr4	94665205	+	22	ID=MIMAT0004935;Alias=MIMAT0004935;Name=mmu-miR-872-3p;Derives_from=MI0005549
chr4	88910634	-	22	ID=MIMAT0000538;Alias=MIMAT0000538;Name=mmu-miR-31-5p;Derives_from=MI0000579
chr4	120772680	-	24	ID=MIMAT0000248;Alias=MIMAT0000248;Name=mmu-miR-30e-5p;Derives_from=MI0000259
chr5	114851973	+	19	ID=MIMAT0024861;Alias=MIMAT0024861;Name=mmu-miR-6240;Derives_from=MI0021587
chr5	138165352	-	22	ID=MIMAT0000652;Alias=MIMAT0000652;Name=mmu-miR-25-3p;Derives_from=MI0000689
chr5	138165595	-	21	ID=MIMAT0000540;Alias=MIMAT0000540;Name=mmu-miR-93-5p;Derives_from=MI0000581
chr6	30165985	-	25	ID=MIMAT0000211;Alias=MIMAT0000211;Name=mmu-miR-182-5p;Derives_from=MI0000224
chr6	31062693	-	23	ID=MIMAT0000535;Alias=MIMAT0000535;Name=mmu-miR-29a-3p;Derives_from=MI0000576
chr8	107551288	+	22	ID=MIMAT0000152;Alias=MIMAT0000152;Name=mmu-miR-140-3p;Derives_from=MI0000165
chr8	84178944	-	23	ID=MIMAT0000674;Alias=MIMAT0000674;Name=mmu-miR-181c-5p;Derives_from=MI0000724
chr9	41581979	+	21	ID=MIMAT0004669;Alias=MIMAT0004669;Name=mmu-miR-125b-1-3p;Derives_from=MI0000725
chr9	106178845	+	22	ID=MIMAT0000121;Alias=MIMAT0000121;Name=mmu-let-7g-5p;Derives_from=MI0000137
chr9	108568324	+	23	ID=MIMAT0000221;Alias=MIMAT0000221;Name=mmu-miR-191-5p;Derives_from=MI0000233
chr9	108568788	+	22	ID=MIMAT0004750;Alias=MIMAT0004750;Name=mmu-miR-425-5p;Derives_from=MI0001447
chr9	51103097	-	23	ID=MIMAT0000381;Alias=MIMAT0000381;Name=mmu-miR-34c-5p;Derives_from=MI0000403
chrX	151913228	+	22	ID=MIMAT0000545;Alias=MIMAT0000545;Name=mmu-miR-98-5p;Derives_from=MI0000586
chrX	7248476	-	22	ID=MIMAT0002889;Alias=MIMAT0002889;Name=mmu-miR-532-5p;Derives_from=MI0003206
chrX	19146328	-	23	ID=MIMAT0000669;Alias=MIMAT0000669;Name=mmu-miR-221-3p;Derives_from=MI0000709
chrX	19146922	-	24	ID=MIMAT0000670;Alias=MIMAT0000670;Name=mmu-miR-222-3p;Derives_from=MI0000710
chrX	53048064	-	23	ID=MIMAT0003511;Alias=MIMAT0003511;Name=mmu-miR-450b-5p;Derives_from=MI0004705
chrX	53053337	-	23	ID=MIMAT0000609;Alias=MIMAT0000609;Name=mmu-miR-351-5p;Derives_from=MI0000643
chrX	53054326	-	22	ID=MIMAT0000548;Alias=MIMAT0000548;Name=mmu-miR-322-5p;Derives_from=MI0000590
chrX	103572951	-	23	ID=MIMAT0004869;Alias=MIMAT0004869;Name=mmu-miR-421-3p;Derives_from=MI0005496

## Sheet: 6 to known piRNAs
Chromosome	5' end position	Strand	Length	piRNA Gene
chr1	131573847	+	25	piRNA.002962
chr16	23108988	+	29	piRNA.022877
chr17	39842998	+	19	piRNA.000818
chr19	8724033	+	28	piRNA.025007
chr2	5379344	-	26	piRNA.001570
chr4	130749675	+	27	piRNA.032974

## Sheet: 6 to TSSa RNAs
Chromosome	5' end position	Strand	Length	genes of the TSSs
chr11	48802034	+	18	NR_028563
chr14	31014359	-	28	NR_028531
chr15	68258601	+	17	NM_198644
chr17	71641631	+	28	NR_028551
chr2	167065335	+	23	NR_028540
chr5	23852210	+	28	NR_028536
