# Supplementary material for: Catalogue of mitotic chromosome-associated small RNAs in mouse 3T3 cell line
Source: Front Genet. 2025 Oct 8;16:1559795. doi: 10.3389/fgene.2025.1559795 (PMC12542727; doi:10.3389/fgene.2025.1559795)
Supplement: Supplementary file 2 [file Table3.xlsx]

## Sheet: Sheet1
# of clusters	EST support	Hairpin	Read cluster in hairpin	Conservation	Shadowing
29	YES	26	23	18	18
19	NO	18	15	6	5
