# Supplementary material for: Catalogue of mitotic chromosome-associated small RNAs in mouse 3T3 cell line
Source: Front Genet. 2025 Oct 8;16:1559795. doi: 10.3389/fgene.2025.1559795 (PMC12542727; doi:10.3389/fgene.2025.1559795)
Supplement: Supplementary file 10 [file Table4.xlsx]

## Sheet: Sheet1
Cluster #	Sequence of putative miRNAs	Predicted target genes
1229	CCCGGGCGACGTCGCGCCGGCG	Ctr9, Pla2g2a, Tm9sf1, Nle1, Pygb, Gns, C77080, Ube2r2, Ndufb5, Usp25
13028	GTCTGGTCCCGGGGGGACAGCC	Emc7, Gpaa1, Emp1, Stk3, Numb, Rbm25, Il3, Hmbox1, Scnn1b, Kcnb2
13229	CTTGGAAGAAAACCAGGCGTGC	Pigt, Col5a1, Dgkd, Hoxa7, Mcu, Ntrk3, Cypt14, Ick, Strbp, Fgf9
27732	CTGGCCGAGGCGCCGCCGCGGC	Syt17, L1cam, Ppp1cb, Ift81, Dab2ip, Cnih1, D17Wsu92e, AU022252, Ttll12, Bcam
30540	GTTGGATCTTGGGAGCGGGCGG	Eif4a2, Srsf2, Crocc2, Zic3, 4933427I04Rik, Cadm2, Bicd1, Asxl2, Efcab1, Tnrc6a
30544	ACGATGCCGACTGGCAATGCGG	Arntl, Tsc22d3, Atp1b4, Irak4, 4933414I16Rik, Gtpbp3, Zhx2, Ptchd1, Kcns3, Gm21976
30545	CGGGGGGAGTATGGTTGCAAAG	Meis2, Stk35, Fxyd7, Calcoco1, Atxn2I, Stc1, Bbc3, Lmod1, Bbs2, Cdc73
32145	AGTAATGATGATTTCTGGTGAT	Nova1, Svip, Cdkal1, Frmd5, 1700129C05Rik, Uqcc1, Zfp729a, Zcchc16, Gm2916, Abca1
33622	GACCCGCGGGCGCTCCCTGGCC	Acvr1, Bcl11b, Taf4a, Slc16a1, Nsmaf, Ubr3, Serp2, Etv3, Mmp15, Trip10
35561	GATTGCTGTTGAGACTTGGAAA	Cdk13, Nrg4, Ddx3x, Rab1a, Htr2c, Csnk1d, Fam126b, Papp, Trps1, Epc1
41975	CGGCTCCGGCGGCGTCCGCAGC	Acan, Rnf207, Frmd7, Cir1, Wwox, Dlx5, Rnf6, Kcnk3, Sez6, Ttbk1
60076	CCCGTGGATGGCCTCAGTGTCA	Mef2a, Klhdc10, Cdyl2, Abcb9, Brwd3, Dgkg, Hes3, Sepsecs, Mme, Pus7
61396	CGCCGTCGGGGCCCGGGGGTGC	Pds5b, Trabd, Akt3, Cops5, Pacs2, Abcf1, Antxr1, Itga10, Mlf2, Adgrl2
