# Supplementary material for: Catalogue of mitotic chromosome-associated small RNAs in mouse 3T3 cell line
Source: Front Genet. 2025 Oct 8;16:1559795. doi: 10.3389/fgene.2025.1559795 (PMC12542727; doi:10.3389/fgene.2025.1559795)
Supplement: Supplementary file 11 [file Table1.xlsx]

## Sheet: sheet1
	cut-off of reads	Normalized cut-off (RPM)	RC # above cut-off
BA	1100	297	148
LS	680	286	153
HS	350	185	196
